# Supplementary material for: Highly Sensitive Capacitive Pressure Sensor Based on MWCNTs/TiO2/PDMS with a Microhemispherical Array and APTES-Modified Interface
Source: Polymers (Basel). 2025 Dec 20;18(1):12. doi: 10.3390/polym18010012 (PMC12787593; doi:10.3390/polym18010012)
Supplement: Supplementary file 1 [file polymers-18-00012-s001.zip]

Archive with 1 entries (1 files):
- polymers-4000858-supplementary.pdf
